# Supplementary material for: Isolation and Characterization of APETALA3 Orthologs and Promoters from the Distylous Fagopyrum esculentum
Source: Plants (Basel). 2021 Aug 10;10(8):1644. doi: 10.3390/plants10081644 (PMC8402184; doi:10.3390/plants10081644)
Supplement: Supplementary file 1 [file plants-10-01644-s001.zip]

Archive with 1 entries (1 files):
- plants-1327084-supplementary.pdf
